# Supplementary material for: 2-Deoxyglucose, an Inhibitor of Glycolysis, Enhances the Oncolytic Effect of Coxsackievirus
Source: Cancers (Basel). 2022 Nov 15;14(22):5611. doi: 10.3390/cancers14225611 (PMC9688421; doi:10.3390/cancers14225611)
Supplement: Supplementary file 1 [file cancers-14-05611-s001.zip]

Archive with 1 entries (1 files):
- cancers-2024966-supplementary.pdf
